# Supplementary material for: Response Facilitation in Dementia Care: Exploring Engagement Through Social Contexts: A Qualitative Study in Dutch Nursing Homes
Source: Healthcare (Basel). 2026 Feb 22;14(4):539. doi: 10.3390/healthcare14040539 (PMC12940554; doi:10.3390/healthcare14040539)
Supplement: Supplementary file 1 [file healthcare-14-00539-s001.zip]

Archive with 1 entries (1 files):
- healthcare-4081960-supplementary.pdf
